# Supplementary material for: The impact of different feeds on DNA methylation, glycolysis/gluconeogenesis signaling pathway, and gene expression of sheep muscle
Source: PeerJ. 2022 May 26;10:e13455. doi: 10.7717/peerj.13455 (PMC9148555; doi:10.7717/peerj.13455)
Supplement: Supplemental Information 1 [file peerj-10-13455-s001.xls]

#KEGG_n	537	KEGG_N	7901
#Pathway	ko_ID	dmr_gene	gene	dmr_gene_all	gene_all
Axon guidance	ko04360	33	179	537	7901	gene10165;gene10192;gene10266;gene10476;gene10527;gene10742;gene12464;gene12579;gene14103;gene16486;gene17426;gene1783;gene1787;gene1819;gene1826;gene18957;gene19792;gene20115;gene2012;gene25392;gene27028;gene28235;gene2889;gene4175;gene4856;gene4946;gene6276;gene6646;gene7894;gene7895;gene7907;gene7914;gene7966	K04352+K06619+K05462+K13578+K06839+K05106+K05703+K05108+K05463+K05736+K17332+K06754+K06753+K05104+K05107+K04969+K07523+K06850+K03083+K06765+K07521+K05733+K07524+K04189+K00408+K05103+K06572+K07526+K06840+K06840+K06840+K04630+K21289
Caffeine metabolism	ko00232	1	5	537	7901	gene27119	K00622
Phosphatidylinositol signaling system	ko04070	9	100	537	7901	gene113;gene12859;gene13256;gene16484;gene20660;gene2190;gene25133;gene7107;gene7966	K03084+K20279+K15759+K05858+K01109+K00901+K00914+K04959+K21289
Maturity onset diabetes of the young	ko04950	3	23	537	7901	gene13357;gene14301;gene16425	K08037+K08034+K08027
Nicotinate and nicotinamide metabolism	ko00760	2	31	537	7901	gene10258;gene11007	K03426+K18152
Aminoacyl-tRNA biosynthesis	ko00970	3	45	537	7901	gene12518;gene18165;gene23723	K02433+K01875+K01889
Glioma	ko05214	4	62	537	7901	gene15869;gene21763;gene22065;gene7966	K04456+K06643+K04361+K21289
Focal adhesion	ko04510	20	212	537	7901	gene10935;gene12464;gene15869;gene16486;gene18946;gene2012;gene20796;gene22065;gene22171;gene24421;gene25226;gene2774;gene28235;gene3884;gene4069;gene6196;gene71;gene7904;gene7966;gene851	K04440+K05703+K04456+K05736+K16060+K03083+K05450+K04361+K02105+K21073+K06240+K06238+K05733+K06483+K06589+K06270+K06238+K05460+K21289+K05730
Measles	ko05162	15	138	537	7901	gene12464;gene1317;gene15869;gene16530;gene1674;gene2012;gene23859;gene24374;gene24635;gene24759;gene2858;gene569;gene6025;gene6542;gene7966	K05703+K12968+K04456+K18052+K05133+K03083+K03283+K04735+K04390+K04467+K10160+K11217+K04222+K04733+K21289
Carbon metabolism	ko01200	10	120	537	7901	gene10470;gene13716;gene14082;gene16892;gene17795;gene26601;gene27306;gene27999;gene3825;gene5607	K00161+K01900+K01965+K11517+K14455+K00844+K00161+K00261+K05605+K01899
Fat digestion and absorption	ko04975	3	53	537	7901	gene10448;gene17795;gene26650	K14463+K14455+K01047
Bile secretion	ko04976	7	93	537	7901	gene13604;gene14102;gene2288;gene24753;gene3005;gene6217;gene8000	K18245+K14342+K14349+K05666+K00659+K05673+K05031
Metabolism of xenobiotics by cytochrome P450	ko00980	2	76	537	7901	gene10764;gene10772	K00699+K00699
Amyotrophic lateral sclerosis (ALS)	ko05014	2	53	537	7901	gene15573;gene7203	K04433+K05210
Arrhythmogenic right ventricular cardiomyopathy (ARVC)	ko05412	10	70	537	7901	gene10051;gene22171;gene24421;gene24879;gene26565;gene27383;gene3884;gene4069;gene7046;gene7901	K12563+K02105+K21073+K04491+K05691+K10366+K06483+K06589+K12642+K04858
Biosynthesis of amino acids	ko01230	3	75	537	7901	gene17795;gene26497;gene7122	K14455+K00548+K00826
Valine, leucine and isoleucine biosynthesis	ko00290	1	4	537	7901	gene7122	K00826
Amino sugar and nucleotide sugar metabolism	ko00520	3	51	537	7901	gene10590;gene10640;gene26601	K15779+K02564+K00844
Longevity regulating pathway	ko04211	8	97	537	7901	gene12494;gene13773;gene13821;gene15869;gene24374;gene28248;gene4955;gene7966	K10141+K07201+K14756+K04456+K04735+K17446+K11420+K21289
Regulation of autophagy	ko04140	3	38	537	7901	gene22649;gene25133;gene552	K08337+K00914+K08342
Ribosome biogenesis in eukaryotes	ko03008	4	85	537	7901	gene10231;gene16768;gene21610;gene26079	K07179+K12619+K14560+K14574
Non-small cell lung cancer	ko05223	6	54	537	7901	gene15869;gene22065;gene22352;gene27132;gene5853;gene7966	K04456+K04361+K01522+K08528+K15420+K21289
Biosynthesis of unsaturated fatty acids	ko01040	2	27	537	7901	gene10911;gene3005	K00507+K00659
Malaria	ko05144	3	53	537	7901	gene13284;gene2858;gene7904	K10030+K10160+K05460
Phospholipase D signaling pathway	ko04072	15	144	537	7901	gene12464;gene12896;gene13284;gene13721;gene15869;gene16484;gene19242;gene20658;gene20796;gene2190;gene22065;gene26850;gene3040;gene657;gene7966	K05703+K13523+K10030+K04273+K04456+K05858+K07830+K09593+K05450+K00901+K04361+K19007+K05855+K04262+K21289
Lysosome	ko04142	7	130	537	7901	gene1164;gene11889;gene12264;gene13597;gene13974;gene26877;gene4264	K01368+K12400+K01202+K02146+K12390+K01444+K12387
Steroid hormone biosynthesis	ko00140	5	81	537	7901	gene10699;gene10764;gene10772;gene13286;gene18239	K12345+K00699+K00699+K07430+K07412
Regulation of actin cytoskeleton	ko04810	19	216	537	7901	gene12479;gene14089;gene16486;gene19242;gene20140;gene20349;gene20796;gene22065;gene24421;gene25142;gene26502;gene26964;gene28235;gene3770;gene3884;gene4069;gene6196;gene7966;gene851	K05753+K04358+K05736+K07830+K04358+K04358+K05450+K04361+K21073+K05764+K04131+K04358+K05733+K05749+K06483+K06589+K06270+K21289+K05730
Fanconi anemia pathway	ko03460	3	52	537	7901	gene11162;gene14268;gene548	K03511+K15362+K11832
Glucagon signaling pathway	ko04922	7	96	537	7901	gene10470;gene13773;gene15869;gene16484;gene27306;gene3389;gene7107	K00161+K07201+K04456+K05858+K00161+K04634+K04959
Ubiquitin mediated proteolysis	ko04120	14	142	537	7901	gene12898;gene17669;gene18946;gene1905;gene20142;gene20605;gene21585;gene21763;gene24787;gene25420;gene26276;gene27140;gene3218;gene3888	K04556+K04506+K16060+K04707+K03362+K10260+K10582+K06643+K03362+K13305+K04678+K20217+K07868+K20217
Amoebiasis	ko05146	12	107	537	7901	gene13284;gene16484;gene24374;gene24421;gene25226;gene2858;gene3389;gene3843;gene501;gene502;gene6044;gene7966	K10030+K05858+K04735+K21073+K06240+K10160+K04634+K19720+K03997+K03998+K04386+K21289
Taurine and hypotaurine metabolism	ko00430	2	13	537	7901	gene22084;gene3005	K18966+K00659
RNA transport	ko03013	7	176	537	7901	gene10737;gene11720;gene15085;gene20707;gene24901;gene3770;gene6636	K03231+K03238+K03113+K13126+K03231+K05749+K13025
Peroxisome	ko04146	6	84	537	7901	gene10258;gene13363;gene16892;gene2257;gene3005;gene9170	K03426+K06664+K11517+K13342+K00659+K13353
p53 signaling pathway	ko04115	8	76	537	7901	gene10107;gene12494;gene17669;gene21763;gene2270;gene24635;gene5319;gene593	K10145+K10141+K04506+K06643+K10137+K04390+K10808+K04402
HIF-1 signaling pathway	ko04066	12	102	537	7901	gene10470;gene12847;gene13438;gene15869;gene1674;gene21704;gene22065;gene24374;gene26601;gene27306;gene2858;gene7966	K00161+K08008+K05465+K04456+K05133+K09592+K04361+K04735+K00844+K00161+K10160+K21289
T cell receptor signaling pathway	ko04660	13	103	537	7901	gene12464;gene15869;gene16486;gene16530;gene17426;gene1905;gene2012;gene24374;gene24759;gene28235;gene4369;gene7966;gene851	K05703+K04456+K05736+K18052+K17332+K04707+K03083+K04735+K04467+K05733+K06538+K21289+K05730
Glutathione metabolism	ko00480	2	57	537	7901	gene27323;gene5319	K00802+K10808
Leishmaniasis	ko05140	6	81	537	7901	gene1674;gene24374;gene2858;gene3884;gene569;gene6542	K05133+K04735+K10160+K06483+K11217+K04733
D-Glutamine and D-glutamate metabolism	ko00471	1	4	537	7901	gene27999	K00261
ErbB signaling pathway	ko04012	14	88	537	7901	gene10192;gene10840;gene10935;gene13152;gene15869;gene16486;gene1905;gene2012;gene20658;gene22065;gene27019;gene28235;gene4431;gene7966	K06619+K09783+K04440+K04377+K04456+K05736+K04707+K03083+K09593+K04361+K05455+K05733+K05085+K21289
Citrate cycle (TCA cycle)	ko00020	4	35	537	7901	gene10470;gene13716;gene27306;gene5607	K00161+K01900+K00161+K01899
Inflammatory bowel disease (IBD)	ko05321	4	71	537	7901	gene1674;gene17518;gene24374;gene2858	K05133+K09035+K04735+K10160
Long-term depression	ko04730	7	58	537	7901	gene10486;gene13247;gene16484;gene24611;gene3389;gene7107;gene7914	K05207+K05854+K05858+K07376+K04634+K04959+K04630
PI3K-Akt signaling pathway	ko04151	30	353	537	7901	gene10266;gene13152;gene13372;gene13438;gene13721;gene14089;gene15869;gene2012;gene20140;gene20349;gene20776;gene20796;gene21763;gene22065;gene23619;gene24374;gene24759;gene25226;gene26964;gene2774;gene2858;gene3040;gene3884;gene4069;gene4946;gene569;gene71;gene7904;gene7966;gene982	K05462+K04377+K05431+K05465+K04273+K04358+K04456+K03083+K04358+K04358+K04539+K05450+K06643+K04361+K05439+K04735+K04467+K06240+K04358+K06238+K10160+K05855+K06483+K06589+K05103+K11217+K06238+K05460+K21289+K02582
ECM-receptor interaction	ko04512	6	92	537	7901	gene21378;gene25226;gene2774;gene3884;gene4069;gene71	K06258+K06240+K06238+K06483+K06589+K06238
Rheumatoid arthritis	ko05323	6	100	537	7901	gene13284;gene13438;gene13597;gene24948;gene2858;gene4369	K10030+K05465+K02146+K05417+K10160+K06538
MAPK signaling pathway	ko04010	27	253	537	7901	gene10165;gene10175;gene10935;gene13152;gene13506;gene14089;gene15573;gene15869;gene19242;gene20140;gene20151;gene20349;gene20777;gene22065;gene23859;gene24374;gene24635;gene24759;gene26964;gene4970;gene5871;gene5921;gene593;gene6044;gene6046;gene7901;gene982	K04352+K04454+K04440+K04377+K04412+K04358+K04433+K04456+K07830+K04358+K21278+K04358+K08018+K04361+K03283+K04735+K04390+K04467+K04358+K03173+K04406+K12362+K04402+K04386+K04407+K04858+K02582
Antigen processing and presentation	ko04612	5	86	537	7901	gene1164;gene13989;gene23211;gene23859;gene239	K01368+K08065+K06751+K03283+K08066
Fructose and mannose metabolism	ko00051	1	33	537	7901	gene26601	K00844
Ascorbate and aldarate metabolism	ko00053	2	31	537	7901	gene10764;gene10772	K00699+K00699
Viral myocarditis	ko05416	6	75	537	7901	gene10051;gene10192;gene12464;gene1759;gene23211;gene27383	K12563+K06619+K05703+K06788+K06751+K10366
Prion diseases	ko05020	5	31	537	7901	gene12464;gene1749;gene19061;gene501;gene502	K05703+K06491+K06491+K03997+K03998
ABC transporters	ko02010	4	68	537	7901	gene24753;gene6217;gene778;gene8000	K05666+K05673+K05644+K05031
Tyrosine metabolism	ko00350	3	42	537	7901	gene17795;gene23805;gene3540	K14455+K00505+K00506
Acute myeloid leukemia	ko05221	7	56	537	7901	gene13152;gene13569;gene15869;gene24374;gene24759;gene24879;gene7966	K04377+K10053+K04456+K04735+K04467+K04491+K21289
EGFR tyrosine kinase inhibitor resistance	ko01521	9	83	537	7901	gene15869;gene2012;gene20658;gene20796;gene22065;gene27019;gene569;gene7904;gene7966	K04456+K03083+K09593+K05450+K04361+K05455+K11217+K05460+K21289
Glycolysis / Gluconeogenesis	ko00010	4	66	537	7901	gene10470;gene10590;gene26601;gene27306	K00161+K15779+K00844+K00161
Progesterone-mediated oocyte maturation	ko04914	4	93	537	7901	gene10935;gene15869;gene7914;gene7966	K04440+K04456+K04630+K21289
Influenza A	ko05164	16	183	537	7901	gene10935;gene1317;gene13284;gene15573;gene15869;gene1674;gene19159;gene2012;gene23859;gene24374;gene24635;gene26926;gene2858;gene569;gene6542;gene7966	K04440+K12968+K10030+K04433+K04456+K05133+K12653+K03083+K03283+K04735+K04390+K05401+K10160+K11217+K04733+K21289
Insulin resistance	ko04931	12	111	537	7901	gene10935;gene13773;gene13960;gene15869;gene16530;gene2012;gene20918;gene24374;gene5818;gene7966;gene8017;gene9402	K04440+K07201+K17902+K04456+K18052+K03083+K09113+K04735+K18050+K21289+K07189+K08749
Herpes simplex infection	ko05168	14	218	537	7901	gene10935;gene11967;gene1674;gene19171;gene21357;gene23211;gene24374;gene24635;gene24759;gene26926;gene27385;gene4970;gene569;gene6258	K04440+K03120+K05133+K06081+K03130+K06751+K04735+K04390+K04467+K05401+K12891+K03173+K11217+K12886
Collecting duct acid secretion	ko04966	2	26	537	7901	gene13597;gene13604	K02146+K18245
Type II diabetes mellitus	ko04930	5	46	537	7901	gene10935;gene26601;gene28248;gene5818;gene7966	K04440+K00844+K17446+K18050+K21289
Intestinal immune network for IgA production	ko04672	2	55	537	7901	gene3884;gene4175	K06483+K04189
Adherens junction	ko04520	9	73	537	7901	gene12464;gene12479;gene12928;gene19171;gene22065;gene22171;gene24421;gene24879;gene26565	K05703+K05753+K05702+K06081+K04361+K02105+K21073+K04491+K05691
Aldosterone-regulated sodium reabsorption	ko04960	2	37	537	7901	gene25420;gene7966	K13305+K21289
Porphyrin and chlorophyll metabolism	ko00860	2	48	537	7901	gene10764;gene10772	K00699+K00699
NF-kappa B signaling pathway	ko04064	12	91	537	7901	gene13247;gene13284;gene16530;gene18946;gene21517;gene24374;gene24759;gene2858;gene3040;gene4970;gene6044;gene6542	K05854+K10030+K18052+K16060+K02162+K04735+K04467+K10160+K05855+K03173+K04386+K04733
Basal transcription factors	ko03022	3	49	537	7901	gene11967;gene21357;gene21774	K03120+K03130+K03135
Pyruvate metabolism	ko00620	2	41	537	7901	gene10470;gene27306	K00161+K00161
Cytosolic DNA-sensing pathway	ko04623	3	59	537	7901	gene1317;gene24374;gene24759	K12968+K04735+K04467
Dilated cardiomyopathy	ko05414	6	86	537	7901	gene10051;gene27383;gene3884;gene3903;gene4069;gene7901	K12563+K10366+K06483+K12567+K06589+K04858
Bladder cancer	ko05219	4	42	537	7901	gene13152;gene13284;gene21763;gene22065	K04377+K10030+K06643+K04361
Glycosaminoglycan biosynthesis - keratan sulfate	ko00533	3	15	537	7901	gene12062;gene2506;gene312	K00717+K04745+K07967
Renal cell carcinoma	ko05211	7	66	537	7901	gene15869;gene16486;gene20658;gene21704;gene28235;gene7904;gene7966	K04456+K05736+K09593+K09592+K05733+K05460+K21289
Neurotrophin signaling pathway	ko04722	11	122	537	7901	gene10192;gene10935;gene12143;gene15869;gene2012;gene20658;gene21390;gene24374;gene6542;gene7966;gene982	K06619+K04440+K04505+K04456+K03083+K09593+K05101+K04735+K04733+K21289+K02582
Endometrial cancer	ko05213	8	52	537	7901	gene13152;gene15869;gene2012;gene22065;gene22171;gene24879;gene26565;gene7966	K04377+K04456+K03083+K04361+K02105+K04491+K05691+K21289
Thyroid hormone signaling pathway	ko04919	15	114	537	7901	gene12246;gene12453;gene12822;gene13152;gene13773;gene13960;gene15020;gene15869;gene16484;gene2012;gene21763;gene22171;gene27134;gene4856;gene7966	K17904+K06067+K08550+K04377+K07201+K17902+K05547+K04456+K05858+K03083+K06643+K02105+K08362+K00408+K21289
DNA replication	ko03030	2	39	537	7901	gene10606;gene22747	K10754+K02685
Toll-like receptor signaling pathway	ko04620	10	105	537	7901	gene10935;gene13284;gene15573;gene15869;gene24374;gene24759;gene26926;gene2858;gene6542;gene7966	K04440+K10030+K04433+K04456+K04735+K04467+K05401+K10160+K04733+K21289
Renin secretion	ko04924	6	66	537	7901	gene16484;gene25264;gene3389;gene3876;gene7107;gene7914	K05858+K05262+K04634+K13755+K04959+K04630
Proteoglycans in cancer	ko05205	22	206	537	7901	gene12822;gene13152;gene15869;gene1905;gene19242;gene20658;gene20847;gene21763;gene22065;gene22171;gene24635;gene26536;gene2858;gene4431;gene4856;gene6196;gene6255;gene6978;gene7107;gene7849;gene7904;gene7966	K08550+K04377+K04456+K04707+K07830+K09593+K02842+K06643+K04361+K02105+K04390+K10380+K10160+K05085+K00408+K06270+K04660+K16866+K04959+K09069+K05460+K21289
Taste transduction	ko04742	8	76	537	7901	gene10645;gene14350;gene19981;gene26502;gene3876;gene4034;gene4035;gene7912	K05175+K04828+K05217+K04131+K13755+K04834+K04836+K19729
Phenylalanine, tyrosine and tryptophan biosynthesis	ko00400	1	7	537	7901	gene17795	K14455
Arginine biosynthesis	ko00220	2	21	537	7901	gene17795;gene27999	K14455+K00261
Melanogenesis	ko04916	11	104	537	7901	gene16484;gene2012;gene20847;gene22171;gene22300;gene23805;gene24879;gene3389;gene3540;gene4856;gene7914	K05858+K03083+K02842+K02105+K09455+K00505+K04491+K04634+K00506+K00408+K04630
Retinol metabolism	ko00830	7	74	537	7901	gene10764;gene10772;gene18239;gene24674;gene27192;gene3417;gene5962	K00699+K00699+K07412+K07437+K11157+K07249+K12664
Type I diabetes mellitus	ko04940	2	62	537	7901	gene23211;gene24635	K06751+K04390
Protein digestion and absorption	ko04974	7	131	537	7901	gene12313;gene2417;gene2475;gene26110;gene2774;gene3843;gene71	K08132+K01389+K01291+K14211+K06238+K19720+K06238
Renin-angiotensin system	ko04614	1	27	537	7901	gene2417	K01389
Other types of O-glycan biosynthesis	ko00514	3	33	537	7901	gene22285;gene312;gene6552	K09661+K07967+K13676
Pathways in cancer	ko05200	44	398	537	7901	gene10192;gene10935;gene12453;gene13152;gene13284;gene13569;gene13721;gene13773;gene14089;gene15869;gene16484;gene16887;gene18946;gene1905;gene2012;gene20140;gene20349;gene20653;gene20776;gene20847;gene21704;gene21763;gene22065;gene22171;gene22300;gene24374;gene24635;gene24759;gene24879;gene24996;gene25226;gene25392;gene26565;gene26964;gene27132;gene3389;gene4175;gene4856;gene4970;gene569;gene592…	K06619+K04440+K06067+K04377+K10030+K10053+K04273+K07201+K04358+K04456+K05858+K21283+K16060+K04707+K03083+K04358+K04358+K06231+K04539+K02842+K09592+K06643+K04361+K02105+K09455+K04735+K04390+K04467+K04491+K04496+K06240+K06765+K05691+K04358+K08528+K04634+K04189+K00408+K03173+K11217+K12362+K05460+K04630+K21289
Hematopoietic cell lineage	ko04640	5	91	537	7901	gene13372;gene2417;gene24948;gene3884;gene6044	K05431+K01389+K05417+K06483+K04386
African trypanosomiasis	ko05143	3	37	537	7901	gene16484;gene24635;gene3389	K05858+K04390+K04634
One carbon pool by folate	ko00670	2	19	537	7901	gene12815;gene26497	K13402+K00548
Oocyte meiosis	ko04114	4	112	537	7901	gene20142;gene24787;gene24840;gene7107	K03362+K03362+K08836+K04959
Protein export	ko03060	2	21	537	7901	gene11112;gene8036	K03105+K09648
FoxO signaling pathway	ko04068	13	136	537	7901	gene10935;gene11201;gene13773;gene15869;gene21674;gene2169;gene21763;gene22065;gene24759;gene28248;gene593;gene7966;gene828	K04440+K15010+K07201+K04456+K09385+K15618+K06643+K04361+K04467+K17446+K04402+K21289+K04288
Hepatitis B	ko05161	14	147	537	7901	gene10935;gene13152;gene13284;gene15869;gene17426;gene24374;gene24635;gene24759;gene26926;gene27455;gene2858;gene4335;gene569;gene7966	K04440+K04377+K10030+K04456+K17332+K04735+K04390+K04467+K05401+K11594+K10160+K04400+K11217+K21289
Autoimmune thyroid disease	ko05320	3	72	537	7901	gene23211;gene24635;gene4369	K06751+K04390+K06538
Ether lipid metabolism	ko00565	2	52	537	7901	gene26650;gene5480	K01047+K14621
Inositol phosphate metabolism	ko00562	7	73	537	7901	gene113;gene12859;gene13256;gene16484;gene20660;gene25133;gene7966	K03084+K20279+K15759+K05858+K01109+K00914+K21289
Chemokine signaling pathway	ko04062	15	176	537	7901	gene13247;gene13284;gene15869;gene16484;gene17388;gene2012;gene20121;gene20776;gene24374;gene24759;gene2522;gene4175;gene7914;gene7966;gene851	K05854+K10030+K04456+K05858+K12365+K03083+K12367+K04539+K04735+K04467+K00909+K04189+K04630+K21289+K05730
Oxidative phosphorylation	ko00190	3	129	537	7901	gene13597;gene1664;gene7801	K02146+K02137+K03948
Tryptophan metabolism	ko00380	1	51	537	7901	gene27162	K00543
Estrogen signaling pathway	ko04915	11	97	537	7901	gene12822;gene15869;gene16484;gene22065;gene22850;gene23859;gene3389;gene4101;gene7107;gene7914;gene7966	K08550+K04456+K05858+K04361+K09571+K03283+K04634+K04997+K04959+K04630+K21289
Vitamin digestion and absorption	ko04977	1	26	537	7901	gene5480	K14621
Purine metabolism	ko00230	8	180	537	7901	gene10590;gene22352;gene22747;gene26681;gene3495;gene3876;gene5319;gene7851	K15779+K01522+K02685+K00856+K00944+K13755+K10808+K03004
Endocrine resistance	ko01522	7	98	537	7901	gene10935;gene12822;gene15869;gene16497;gene21763;gene22065;gene7966	K04440+K08550+K04456+K06052+K06643+K04361+K21289
Mismatch repair	ko03430	1	25	537	7901	gene10606	K10754
Legionellosis	ko05134	7	68	537	7901	gene10737;gene12709;gene13284;gene23859;gene24374;gene24901;gene2858	K03231+K14416+K10030+K03283+K04735+K03231+K10160
Pancreatic secretion	ko04972	12	99	537	7901	gene11007;gene11236;gene13604;gene15627;gene16484;gene2475;gene26502;gene26650;gene3389;gene6247;gene7107;gene8000	K18152+K07904+K18245+K05850+K05858+K01291+K04131+K01047+K04634+K05850+K04959+K05031
Natural killer cell mediated cytotoxicity	ko04650	7	117	537	7901	gene12464;gene1674;gene17426;gene24635;gene3040;gene7966;gene851	K05703+K05133+K17332+K04390+K05855+K21289+K05730
Proteasome	ko03050	1	43	537	7901	gene17918	K03038
Thyroid cancer	ko05216	3	30	537	7901	gene13152;gene22171;gene24879	K04377+K02105+K04491
Epstein-Barr virus infection	ko05169	19	199	537	7901	gene10562;gene10935;gene11967;gene12453;gene13152;gene13247;gene15573;gene15869;gene17918;gene2012;gene21763;gene23211;gene23859;gene24374;gene24759;gene3040;gene4970;gene569;gene7966	K06053+K04440+K03120+K06067+K04377+K05854+K04433+K04456+K03038+K03083+K06643+K06751+K03283+K04735+K04467+K05855+K03173+K11217+K21289
Hippo signaling pathway	ko04390	19	150	537	7901	gene10476;gene10823;gene13152;gene13506;gene13532;gene16887;gene2012;gene20142;gene20646;gene20847;gene22171;gene2248;gene22758;gene23837;gene24787;gene24879;gene26565;gene28221;gene4856	K13578+K09854+K04377+K04412+K20012+K21283+K03083+K03362+K04676+K02842+K02105+K16796+K04663+K12075+K03362+K04491+K05691+K16819+K00408
Cholinergic synapse	ko04725	13	104	537	7901	gene12464;gene12959;gene13133;gene15869;gene16484;gene20776;gene21559;gene26502;gene3389;gene4101;gene7107;gene7914;gene7966	K05703+K04930+K04928+K04456+K05858+K04539+K04809+K04131+K04634+K04997+K04959+K04630+K21289
Platinum drug resistance	ko01524	7	82	537	7901	gene15869;gene18946;gene21763;gene24635;gene24753;gene27130;gene7966	K04456+K16060+K06643+K04390+K05666+K03164+K21289
Hepatitis C	ko05160	12	134	537	7901	gene10935;gene13284;gene15869;gene2012;gene2155;gene22065;gene24374;gene24759;gene26926;gene4970;gene569;gene7966	K04440+K10030+K04456+K03083+K06087+K04361+K04735+K04467+K05401+K03173+K11217+K21289
Wnt signaling pathway	ko04310	19	142	537	7901	gene10400;gene10935;gene12143;gene13152;gene16484;gene17426;gene17669;gene2012;gene20142;gene20847;gene22171;gene2277;gene22909;gene24610;gene24787;gene24879;gene24996;gene3264;gene4856	K02165+K04440+K04505+K04377+K05858+K17332+K04506+K03083+K03362+K02842+K02105+K04508+K04512+K02165+K03362+K04491+K04496+K19626+K00408
Insulin secretion	ko04911	7	81	537	7901	gene1319;gene16484;gene20131;gene25264;gene26502;gene3389;gene7899	K04944+K05858+K04937+K05262+K04131+K04634+K16882
RNA degradation	ko03018	3	76	537	7901	gene16768;gene17543;gene20707	K12619+K12593+K13126
Drug metabolism - cytochrome P450	ko00982	2	69	537	7901	gene10764;gene10772	K00699+K00699
Other glycan degradation	ko00511	1	21	537	7901	gene26877	K01444
Linoleic acid metabolism	ko00591	2	36	537	7901	gene26650;gene5480	K01047+K14621
Galactose metabolism	ko00052	4	31	537	7901	gene10590;gene2350;gene26601;gene312	K15779+K01203+K00844+K07967
Synaptic vesicle cycle	ko04721	3	66	537	7901	gene13597;gene14326;gene6191	K02146+K11825+K15290
Ribosome	ko03010	14	244	537	7901	gene10048;gene10413;gene10879;gene11723;gene13341;gene19257;gene26086;gene26537;gene26882;gene4068;gene5770;gene5860;gene8280;gene841	K02890+K02894+K02863+K02866+K02937+K02921+K02908+K02978+K02880+K02880+K02936+K02866+K02894+K02978
Cytokine-cytokine receptor interaction	ko04060	14	243	537	7901	gene10476;gene13284;gene13372;gene13890;gene1674;gene20394;gene22065;gene23619;gene24635;gene24948;gene28194;gene4175;gene6044;gene7904	K13578+K10030+K05431+K05155+K05133+K05058+K04361+K05439+K04390+K05417+K05076+K04189+K04386+K05460
Steroid biosynthesis	ko00100	2	23	537	7901	gene16238;gene17440	K00637+K07436
Proximal tubule bicarbonate reclamation	ko04964	2	22	537	7901	gene13604;gene27999	K18245+K00261
Nucleotide excision repair	ko03420	1	45	537	7901	gene10606	K10754
Endocytosis	ko04144	23	281	537	7901	gene10582;gene11236;gene11784;gene13312;gene14326;gene1809;gene1905;gene21763;gene22065;gene22109;gene23211;gene23859;gene2522;gene25420;gene26276;gene27308;gene3568;gene4136;gene4175;gene4431;gene5189;gene712;gene835	K18440+K07904+K17917+K18442+K11825+K12192+K04707+K06643+K04361+K12200+K06751+K03283+K00909+K13305+K04678+K12470+K11247+K10396+K04189+K05085+K12186+K11248+K12197
Leukocyte transendothelial migration	ko04670	13	120	537	7901	gene12847;gene12928;gene17808;gene2155;gene22171;gene24105;gene24421;gene26565;gene3884;gene4175;gene7914;gene7966;gene851	K08008+K05702+K06533+K06087+K02105+K06785+K21073+K05691+K06483+K04189+K04630+K21289+K05730
N-Glycan biosynthesis	ko00510	6	51	537	7901	gene12062;gene12405;gene22285;gene26968;gene312;gene6228	K00717+K01230+K09661+K12669+K07967+K13748
Protein processing in endoplasmic reticulum	ko04141	10	172	537	7901	gene10323;gene10383;gene10935;gene12405;gene12898;gene23859;gene26968;gene3926;gene4970;gene9812	K14007+K14007+K04440+K01230+K04556+K03283+K12669+K05638+K03173+K14001
Salivary secretion	ko04970	8	92	537	7901	gene11007;gene15627;gene16484;gene24611;gene26502;gene3389;gene6247;gene7107	K18152+K05850+K05858+K07376+K04131+K04634+K05850+K04959
cGMP-PKG signaling pathway	ko04022	16	170	537	7901	gene10175;gene15627;gene15869;gene16484;gene17426;gene18957;gene20131;gene24611;gene28248;gene3389;gene5818;gene6196;gene6247;gene7107;gene7914;gene7966	K04454+K05850+K04456+K05858+K17332+K04969+K04937+K07376+K17446+K04634+K18050+K06270+K05850+K04959+K04630+K21289
HTLV-I infection	ko05166	19	281	537	7901	gene11967;gene13152;gene13989;gene15869;gene17426;gene17451;gene19242;gene2012;gene20847;gene22171;gene23211;gene24374;gene24759;gene4856;gene569;gene6044;gene6419;gene7966;gene9252	K03120+K04377+K08065+K04456+K17332+K15305+K07830+K03083+K02842+K02105+K06751+K04735+K04467+K00408+K11217+K04386+K09053+K21289+K15304
Sphingolipid metabolism	ko00600	2	49	537	7901	gene12264;gene2919	K01202+K00720
Dopaminergic synapse	ko04728	14	117	537	7901	gene10935;gene10981;gene11152;gene15869;gene16484;gene1980;gene2012;gene20776;gene3389;gene4101;gene4136;gene7107;gene7203;gene7914	K04440+K05840+K04144+K04456+K05858+K04146+K03083+K04539+K04634+K04997+K10396+K04959+K05210+K04630
Hedgehog signaling pathway	ko04340	6	49	537	7901	gene2012;gene20142;gene20653;gene24787;gene26276;gene9429	K03083+K03362+K06231+K03362+K04678+K08958
Glycosaminoglycan biosynthesis - chondroitin sulfate / dermatan sulfate	ko00532	3	20	537	7901	gene12438;gene27113;gene27114	K01794+K00746+K00746
Glycosylphosphatidylinositol(GPI)-anchor biosynthesis	ko00563	1	26	537	7901	gene9987	K11001
Oxytocin signaling pathway	ko04921	11	154	537	7901	gene10175;gene16484;gene17426;gene22065;gene3389;gene4101;gene6196;gene7107;gene7901;gene7914;gene7966	K04454+K05858+K17332+K04361+K04634+K04997+K06270+K04959+K04858+K04630+K21289
Apoptosis	ko04210	16	146	537	7901	gene10935;gene10937;gene1164;gene13619;gene15869;gene18946;gene21517;gene24374;gene24635;gene24759;gene4335;gene4970;gene593;gene7107;gene7966;gene982	K04440+K02374+K01368+K07374+K04456+K16060+K02162+K04735+K04390+K04467+K04400+K03173+K04402+K04959+K21289+K02582
Primary bile acid biosynthesis	ko00120	2	17	537	7901	gene13286;gene3005	K07430+K00659
Colorectal cancer	ko05210	8	64	537	7901	gene10935;gene13152;gene15869;gene2012;gene22171;gene24879;gene25392;gene7966	K04440+K04377+K04456+K03083+K02105+K04491+K06765+K21289
Glycerophospholipid metabolism	ko00564	10	103	537	7901	gene10388;gene12896;gene21204;gene2190;gene23631;gene26650;gene26850;gene4097;gene5334;gene5480	K14286+K13523+K01613+K00901+K13517+K01047+K19007+K00111+K15728+K14621
Apoptosis - multiple species	ko04215	2	37	537	7901	gene10935;gene18946	K04440+K16060
Non-alcoholic fatty liver disease (NAFLD)	ko04932	10	155	537	7901	gene10935;gene13284;gene15869;gene2012;gene20918;gene24374;gene24635;gene4970;gene7801;gene7966	K04440+K10030+K04456+K03083+K09113+K04735+K04390+K03173+K03948+K21289
Fc gamma R-mediated phagocytosis	ko04666	11	89	537	7901	gene113;gene12454;gene12479;gene13247;gene15869;gene20121;gene20484;gene3040;gene5818;gene7966;gene851	K03084+K12561+K05753+K05854+K04456+K12367+K12559+K05855+K18050+K21289+K05730
mTOR signaling pathway	ko04150	12	154	537	7901	gene13630;gene15869;gene195;gene2012;gene20390;gene20847;gene24759;gene4856;gene7710;gene7789;gene7966;gene9389	K20402+K04456+K16186+K03083+K08267+K02842+K04467+K00408+K20064+K20407+K21289+K20400
Insulin signaling pathway	ko04910	9	139	537	7901	gene10935;gene13773;gene15869;gene1905;gene2012;gene26601;gene28248;gene7966;gene8017	K04440+K07201+K04456+K04707+K03083+K00844+K17446+K21289+K07189
Basal cell carcinoma	ko05217	7	57	537	7901	gene16887;gene2012;gene20653;gene20847;gene22171;gene24879;gene4856	K21283+K03083+K06231+K02842+K02105+K04491+K00408
Amphetamine addiction	ko05031	3	65	537	7901	gene11152;gene2997;gene7203	K04144+K05213+K05210
NOD-like receptor signaling pathway	ko04621	5	51	537	7901	gene10935;gene13284;gene18946;gene24374;gene24759	K04440+K10030+K16060+K04735+K04467
Bacterial invasion of epithelial cells	ko05100	7	79	537	7901	gene12479;gene1905;gene20629;gene20658;gene22171;gene26565;gene7966	K05753+K04707+K13736+K09593+K02105+K05691+K21289
B cell receptor signaling pathway	ko04662	11	71	537	7901	gene113;gene13247;gene15869;gene17426;gene2012;gene24374;gene24759;gene3040;gene5921;gene7966;gene851	K03084+K05854+K04456+K17332+K03083+K04735+K04467+K05855+K12362+K21289+K05730
Olfactory transduction	ko04740	17	1078	537	7901	gene14218;gene18893;gene19343;gene19434;gene19558;gene20010;gene20012;gene20035;gene23269;gene24611;gene25213;gene3876;gene43;gene6854;gene9537;gene9590;gene9598	K04257+K04257+K04257+K04257+K04257+K04257+K04257+K04257+K04257+K07376+K04257+K13755+K04257+K04257+K04257+K04257+K04257
Arachidonic acid metabolism	ko00590	4	90	537	7901	gene18239;gene26650;gene5480;gene8408	K07412+K01047+K14621+K01832
Starch and sucrose metabolism	ko00500	7	59	537	7901	gene10590;gene10764;gene10772;gene13821;gene1793;gene2350;gene26601	K15779+K00699+K00699+K14756+K00700+K01203+K00844
Retrograde endocannabinoid signaling	ko04723	10	96	537	7901	gene10102;gene10645;gene10935;gene12608;gene16484;gene20776;gene3389;gene4101;gene7107;gene7914	K05186+K05175+K04440+K04277+K05858+K04539+K04634+K04997+K04959+K04630
Histidine metabolism	ko00340	1	24	537	7901	gene4171	K00546
Glycosaminoglycan biosynthesis - heparan sulfate / heparin	ko00534	4	25	537	7901	gene10992;gene12451;gene14053;gene715	K01024+K08104+K08103+K02513
Glycosphingolipid biosynthesis - lacto and neolacto series	ko00601	3	26	537	7901	gene15727;gene312;gene4021	K07820+K07967+K07819
Graft-versus-host disease	ko05332	2	53	537	7901	gene23211;gene24635	K06751+K04390
Calcium signaling pathway	ko04020	16	185	537	7901	gene10981;gene11152;gene13715;gene15627;gene16484;gene19981;gene21559;gene22065;gene26502;gene3389;gene3876;gene4431;gene6025;gene6247;gene657;gene7107	K05840+K04144+K04157+K05850+K05858+K05217+K04809+K04361+K04131+K04634+K13755+K05085+K04222+K05850+K04262+K04959
Butirosin and neomycin biosynthesis	ko00524	1	5	537	7901	gene26601	K00844
Pentose phosphate pathway	ko00030	1	30	537	7901	gene10590	K15779
Phenylalanine metabolism	ko00360	1	26	537	7901	gene17795	K14455
Propanoate metabolism	ko00640	6	32	537	7901	gene12339;gene13716;gene14082;gene3825;gene5607;gene6206	K00167+K01900+K01965+K05605+K01899+K01908
Cardiac muscle contraction	ko04260	1	69	537	7901	gene7901	K04858
Gastric acid secretion	ko04971	7	71	537	7901	gene13604;gene16484;gene26502;gene3389;gene7107;gene7914;gene8000	K18245+K05858+K04131+K04634+K04959+K04630+K05031
Inflammatory mediator regulation of TRP channels	ko04750	12	100	537	7901	gene10935;gene13715;gene14350;gene15573;gene16484;gene16530;gene3389;gene5818;gene6044;gene7107;gene7966;gene982	K04440+K04157+K04828+K04433+K05858+K18052+K04634+K18050+K04386+K04959+K21289+K02582
Spliceosome	ko03040	9	151	537	7901	gene12833;gene23859;gene27385;gene28118;gene28363;gene4283;gene5514;gene6258;gene6636	K12741+K03283+K12891+K12741+K12900+K12866+K12846+K12886+K13025
Viral carcinogenesis	ko05203	17	218	537	7901	gene10562;gene11967;gene12453;gene13247;gene13597;gene17451;gene21763;gene23211;gene24374;gene24421;gene27455;gene3040;gene4970;gene569;gene6258;gene7844;gene7966	K06053+K03120+K06067+K05854+K02146+K15305+K06643+K06751+K04735+K21073+K11594+K05855+K03173+K11217+K12886+K11409+K21289
TGF-beta signaling pathway	ko04350	12	85	537	7901	gene10367;gene10476;gene13152;gene13532;gene16887;gene20646;gene22758;gene23632;gene26276;gene4089;gene6255;gene8212	K04686+K13578+K04377+K20012+K21283+K04676+K04663+K17695+K04678+K13568+K04660+K04667
Phototransduction	ko04744	2	26	537	7901	gene14745;gene2522	K13764+K00909
Cell cycle	ko04110	7	131	537	7901	gene10192;gene12453;gene13152;gene2012;gene21763;gene593;gene816	K06619+K06067+K04377+K03083+K06643+K04402+K06639
Toxoplasmosis	ko05145	14	129	537	7901	gene10935;gene15573;gene15869;gene1674;gene18946;gene23859;gene24374;gene24759;gene25226;gene2858;gene569;gene6542;gene7914;gene7966	K04440+K04433+K04456+K05133+K16060+K03283+K04735+K04467+K06240+K10160+K11217+K04733+K04630+K21289
RIG-I-like receptor signaling pathway	ko04622	9	81	537	7901	gene10935;gene13284;gene19159;gene24374;gene24759;gene27455;gene4062;gene4335;gene4970	K04440+K10030+K12653+K04735+K04467+K11594+K12650+K04400+K03173
Neuroactive ligand-receptor interaction	ko04080	30	299	537	7901	gene10029;gene10032;gene10102;gene10486;gene10645;gene10981;gene11152;gene12537;gene12608;gene12751;gene13715;gene13721;gene15020;gene1717;gene173;gene1980;gene19981;gene21559;gene21746;gene23619;gene26502;gene26750;gene27134;gene2997;gene5782;gene6025;gene657;gene7203;gene828;gene9919	K05193+K05053+K05186+K05207+K05175+K05840+K04144+K05202+K04277+K04168+K04157+K04273+K05547+K05201+K05203+K04146+K05217+K04809+K04217+K05439+K04131+K05206+K08362+K05213+K04247+K04222+K04262+K05210+K04288+K05771
alpha-Linolenic acid metabolism	ko00592	2	30	537	7901	gene26650;gene5480	K01047+K14621
Systemic lupus erythematosus	ko05322	5	142	537	7901	gene24421;gene27858;gene501;gene502;gene7203	K21073+K11251+K03997+K03998+K05210
Nitrogen metabolism	ko00910	2	17	537	7901	gene13604;gene27999	K18245+K00261
Osteoclast differentiation	ko04380	15	129	537	7901	gene10935;gene12464;gene12847;gene15573;gene15869;gene1674;gene17426;gene22300;gene24374;gene24759;gene3040;gene4970;gene569;gene6044;gene7966	K04440+K05703+K08008+K04433+K04456+K05133+K17332+K09455+K04735+K04467+K05855+K03173+K11217+K04386+K21289
Allograft rejection	ko05330	2	58	537	7901	gene23211;gene24635	K06751+K04390
Ovarian steroidogenesis	ko04913	1	60	537	7901	gene5782	K04247
PPAR signaling pathway	ko03320	3	73	537	7901	gene10911;gene27379;gene9402	K00507+K00864+K08749
Small cell lung cancer	ko05222	10	88	537	7901	gene13152;gene15869;gene18946;gene22352;gene24374;gene24759;gene25226;gene27132;gene4970;gene7966	K04377+K04456+K16060+K01522+K04735+K04467+K06240+K08528+K03173+K21289
Choline metabolism in cancer	ko05231	8	101	537	7901	gene10935;gene12479;gene15869;gene20796;gene2190;gene22065;gene782;gene7966	K04440+K05753+K04456+K05450+K00901+K04361+K15282+K21289
Circadian rhythm	ko04710	4	31	537	7901	gene20142;gene22267;gene24787;gene3411	K03362+K03729+K03362+K08533
Cell adhesion molecules (CAMs)	ko04514	19	160	537	7901	gene12241;gene1749;gene17808;gene1904;gene19061;gene19171;gene19792;gene2155;gene2281;gene23211;gene24105;gene27187;gene3884;gene4369;gene5772;gene616;gene6293;gene6559;gene8532	K07377+K06491+K06533+K06547+K06491+K06081+K07523+K06087+K07378+K06751+K06785+K07378+K06483+K06538+K07377+K06775+K06815+K06759+K07380
Adrenergic signaling in cardiomyocytes	ko04261	8	152	537	7901	gene15627;gene15869;gene16484;gene3389;gene6247;gene7901;gene7914;gene7966	K05850+K04456+K05858+K04634+K05850+K04858+K04630+K21289
Dorso-ventral axis formation	ko04320	2	29	537	7901	gene21117;gene22065	K02156+K04361
Glyoxylate and dicarboxylate metabolism	ko00630	2	32	537	7901	gene14082;gene16892	K01965+K11517
Tight junction	ko04530	15	137	537	7901	gene12928;gene14730;gene15869;gene16530;gene19242;gene2155;gene22171;gene24105;gene24421;gene25807;gene26565;gene3543;gene5818;gene7914;gene7918	K05702+K10352+K04456+K18052+K07830+K06087+K02105+K06785+K21073+K10352+K05691+K06095+K18050+K04630+K05629
Chronic myeloid leukemia	ko05220	10	75	537	7901	gene10192;gene12453;gene13152;gene15869;gene1905;gene21763;gene24374;gene24759;gene24996;gene7966	K06619+K06067+K04377+K04456+K04707+K06643+K04735+K04467+K04496+K21289
Central carbon metabolism in cancer	ko05230	8	65	537	7901	gene10470;gene13152;gene15869;gene21390;gene22065;gene26601;gene27306;gene7966	K00161+K04377+K04456+K05101+K04361+K00844+K00161+K21289
TNF signaling pathway	ko04668	10	110	537	7901	gene10935;gene15573;gene15869;gene18946;gene24374;gene24635;gene24759;gene4335;gene4970;gene7966	K04440+K04433+K04456+K16060+K04735+K04390+K04467+K04400+K03173+K21289
Hippo signaling pathway -multiple species	ko04392	4	26	537	7901	gene10823;gene13506;gene19361;gene20744	K09854+K04412+K16507+K16669
Pancreatic cancer	ko05212	7	67	537	7901	gene10935;gene15869;gene22065;gene24374;gene24759;gene569;gene7966	K04440+K04456+K04361+K04735+K04467+K11217+K21289
Glycerolipid metabolism	ko00561	6	66	537	7901	gene12896;gene2190;gene23631;gene26850;gene27379;gene5334	K13523+K00901+K13517+K19007+K00864+K15728
Carbohydrate digestion and absorption	ko04973	5	43	537	7901	gene15869;gene2350;gene26601;gene7912;gene7966	K04456+K01203+K00844+K19729+K21289
Fc epsilon RI signaling pathway	ko04664	9	65	537	7901	gene10935;gene113;gene12464;gene13247;gene15573;gene15869;gene3040;gene7966;gene851	K04440+K03084+K05703+K05854+K04433+K04456+K05855+K21289+K05730
Riboflavin metabolism	ko00740	1	4	537	7901	gene23805	K00505
2-Oxocarboxylic acid metabolism	ko01210	2	18	537	7901	gene17795;gene7122	K14455+K00826
Glutamatergic synapse	ko04724	12	105	537	7901	gene11201;gene12537;gene16484;gene1717;gene173;gene20776;gene2997;gene3389;gene4101;gene7107;gene7203;gene7914	K15010+K05202+K05858+K05201+K05203+K04539+K05213+K04634+K04997+K04959+K05210+K04630
Pantothenate and CoA biosynthesis	ko00770	3	18	537	7901	gene22084;gene7122;gene792	K18966+K00826+K00207
Prolactin signaling pathway	ko04917	7	86	537	7901	gene10935;gene12822;gene15869;gene2012;gene23619;gene24374;gene7966	K04440+K08550+K04456+K03083+K05439+K04735+K21289
Melanoma	ko05218	11	70	537	7901	gene14089;gene15869;gene20140;gene20349;gene20796;gene21763;gene22065;gene22300;gene26964;gene7904;gene7966	K04358+K04456+K04358+K04358+K05450+K06643+K04361+K09455+K04358+K05460+K21289
Drug metabolism - other enzymes	ko00983	5	48	537	7901	gene10764;gene10772;gene27119;gene7719;gene792	K00699+K00699+K00622+K00757+K00207
Notch signaling pathway	ko04330	7	53	537	7901	gene10562;gene12143;gene12453;gene16497;gene20683;gene22953;gene24996	K06053+K04505+K06067+K06052+K06061+K06056+K04496
Mucin type O-Glycan biosynthesis	ko00512	3	35	537	7901	gene11157;gene3734;gene4103	K09663+K00710+K00710
Complement and coagulation cascades	ko04610	5	95	537	7901	gene1820;gene26930;gene3847;gene501;gene502	K03908+K01323+K03909+K03997+K03998
Longevity regulating pathway - multiple species	ko04213	6	68	537	7901	gene12453;gene13773;gene15869;gene23859;gene28248;gene7966	K06067+K07201+K04456+K03283+K17446+K21289
Alanine, aspartate and glutamate metabolism	ko00250	4	41	537	7901	gene17795;gene1874;gene20712;gene27999	K14455+K13566+K01953+K00261
AGE-RAGE signaling pathway in diabetic complications	ko04933	10	110	537	7901	gene10935;gene12847;gene13284;gene13773;gene15869;gene16484;gene24374;gene3843;gene5818;gene7966	K04440+K08008+K10030+K07201+K04456+K05858+K04735+K19720+K18050+K21289
Hypertrophic cardiomyopathy (HCM)	ko05410	6	80	537	7901	gene10051;gene27383;gene3884;gene3903;gene4069;gene7901	K12563+K10366+K06483+K12567+K06589+K04858
VEGF signaling pathway	ko04370	3	59	537	7901	gene15869;gene17426;gene7966	K04456+K17332+K21289
Morphine addiction	ko05032	7	87	537	7901	gene10102;gene10645;gene11152;gene20776;gene3876;gene4101;gene7914	K05186+K05175+K04144+K04539+K13755+K04997+K04630
Pyrimidine metabolism	ko00240	8	99	537	7901	gene21299;gene22747;gene26886;gene27758;gene5319;gene7719;gene7851;gene792	K00384+K02685+K01493+K00761+K10808+K00757+K03004+K00207
Platelet activation	ko04611	13	122	537	7901	gene12464;gene13247;gene15869;gene16484;gene24611;gene3040;gene3389;gene3843;gene6196;gene7107;gene7914;gene7966;gene8408	K05703+K05854+K04456+K05858+K07376+K05855+K04634+K19720+K06270+K04959+K04630+K21289+K01832
Ras signaling pathway	ko04014	28	224	537	7901	gene10165;gene10192;gene10266;gene10935;gene12928;gene13438;gene14089;gene15869;gene16486;gene19242;gene20140;gene20349;gene20658;gene20776;gene20796;gene20988;gene22065;gene24374;gene24759;gene26650;gene26964;gene28235;gene4946;gene5921;gene7203;gene7904;gene7966;gene982	K04352+K06619+K05462+K04440+K05702+K05465+K04358+K04456+K05736+K07830+K04358+K04358+K09593+K04539+K05450+K18529+K04361+K04735+K04467+K01047+K04358+K05733+K05103+K12362+K05210+K05460+K21289+K02582
Circadian entrainment	ko04713	7	89	537	7901	gene16484;gene20776;gene24611;gene3389;gene4101;gene7203;gene7914	K05858+K04539+K07376+K04634+K04997+K05210+K04630
SNARE interactions in vesicular transport	ko04130	4	34	537	7901	gene10974;gene12675;gene14737;gene16027	K08492+K08488+K08501+K13505
Serotonergic synapse	ko04726	9	104	537	7901	gene13715;gene16484;gene1734;gene20776;gene3389;gene4101;gene7107;gene7914;gene8242	K04157+K05858+K04520+K04539+K04634+K04997+K04959+K04630+K04892
Chagas disease (American trypanosomiasis)	ko05142	13	111	537	7901	gene10935;gene13284;gene15869;gene16484;gene1674;gene24374;gene24635;gene24759;gene2858;gene3389;gene6542;gene7914;gene7966	K04440+K10030+K04456+K05858+K05133+K04735+K04390+K04467+K10160+K04634+K04733+K04630+K21289
Phagosome	ko04145	13	183	537	7901	gene10974;gene1164;gene12675;gene12847;gene13597;gene13619;gene16027;gene18930;gene23211;gene25133;gene26967;gene2858;gene7774	K08492+K01368+K08488+K08008+K02146+K07374+K13505+K10414+K06751+K00914+K06558+K10160+K10415
Arginine and proline metabolism	ko00330	2	55	537	7901	gene17795;gene27323	K14455+K00802
Pentose and glucuronate interconversions	ko00040	3	41	537	7901	gene10764;gene10772;gene13821	K00699+K00699+K14756
Signaling pathways regulating pluripotency of stem cells	ko04550	23	143	537	7901	gene10476;gene13152;gene15869;gene16612;gene16887;gene17923;gene2012;gene20338;gene20394;gene20646;gene20847;gene21004;gene22171;gene2248;gene23632;gene23654;gene4089;gene4856;gene5545;gene569;gene6202;gene7966;gene8212	K13578+K04377+K04456+K11459+K21283+K09378+K03083+K09370+K05058+K04676+K02842+K10177+K02105+K16796+K17695+K11478+K13568+K00408+K15613+K11217+K18484+K21289+K04667
GnRH signaling pathway	ko04912	6	91	537	7901	gene10935;gene15573;gene16484;gene22065;gene3389;gene7107	K04440+K04433+K05858+K04361+K04634+K04959
Alcoholism	ko05034	9	165	537	7901	gene11152;gene12453;gene13370;gene20776;gene27858;gene2997;gene7203;gene7844;gene7914	K04144+K06067+K15985+K04539+K11251+K05213+K05210+K11409+K04630
Parkinson's disease	ko05012	6	137	537	7901	gene11152;gene12898;gene1664;gene6561;gene7801;gene7914	K04144+K04556+K02137+K08844+K03948+K04630
Transcriptional misregulation in cancer	ko05202	22	171	537	7901	gene10175;gene10885;gene12062;gene12453;gene13152;gene13284;gene13569;gene13773;gene16612;gene17518;gene1896;gene20646;gene21517;gene2169;gene21763;gene22953;gene24095;gene24374;gene26558;gene5545;gene6419;gene7813	K04454+K08854+K00717+K06067+K04377+K10030+K10053+K07201+K11459+K09035+K14242+K04676+K02162+K15618+K06643+K06056+K09436+K04735+K11449+K15613+K09053+K09431
Vascular smooth muscle contraction	ko04270	10	126	537	7901	gene16484;gene16530;gene20131;gene24611;gene24634;gene26650;gene3389;gene5818;gene6196;gene7107	K05858+K18052+K04937+K07376+K12313+K01047+K04634+K18050+K06270+K04959
beta-Alanine metabolism	ko00410	4	37	537	7901	gene22084;gene27323;gene3825;gene792	K18966+K00802+K05605+K00207
Lysine degradation	ko00310	4	56	537	7901	gene2497;gene3378;gene4955;gene7951	K13645+K11429+K11420+K09189
Nicotine addiction	ko05033	5	40	537	7901	gene10102;gene10645;gene21559;gene2997;gene7203	K05186+K05175+K04809+K05213+K05210
Alzheimer's disease	ko05010	12	165	537	7901	gene12143;gene16484;gene1664;gene1734;gene2012;gene2417;gene24635;gene24666;gene3389;gene7107;gene7203;gene7801	K04505+K05858+K02137+K04520+K03083+K01389+K04390+K01408+K04634+K04959+K05210+K03948
Pertussis	ko05133	6	82	537	7901	gene10935;gene13284;gene24374;gene2858;gene6542;gene7914	K04440+K10030+K04735+K10160+K04733+K04630
Long-term potentiation	ko04720	4	62	537	7901	gene16484;gene3389;gene7107;gene7203	K05858+K04634+K04959+K05210
Sulfur metabolism	ko00920	1	13	537	7901	gene13256	K15759
Cysteine and methionine metabolism	ko00270	6	49	537	7901	gene10909;gene17795;gene26497;gene26566;gene27323;gene7122	K09880+K14455+K00548+K00772+K00802+K00826
RNA polymerase	ko03020	1	28	537	7901	gene7851	K03004
Endocrine and other factor-regulated calcium reabsorption	ko04961	6	43	537	7901	gene11236;gene12822;gene13821;gene14326;gene16484;gene3389	K07904+K08550+K14756+K11825+K05858+K04634
GABAergic synapse	ko04727	5	81	537	7901	gene10102;gene10645;gene12069;gene20776;gene7914	K05186+K05175+K15376+K04539+K04630
Aldosterone synthesis and secretion	ko04925	6	77	537	7901	gene16484;gene21678;gene3389;gene5818;gene6419;gene7107	K05858+K06070+K04634+K18050+K09053+K04959
Salmonella infection	ko05132	9	88	537	7901	gene10935;gene12479;gene13284;gene1674;gene18362;gene18930;gene24374;gene2858;gene7774	K04440+K05753+K10030+K05133+K10407+K10414+K04735+K10160+K10415
Cocaine addiction	ko05030	5	50	537	7901	gene11152;gene24374;gene2997;gene7203;gene7914	K04144+K04735+K05213+K05210+K04630
Rap1 signaling pathway	ko04015	27	209	537	7901	gene10266;gene12131;gene12608;gene12928;gene13438;gene14089;gene15573;gene15869;gene16484;gene20140;gene20349;gene20777;gene20796;gene21678;gene22065;gene22171;gene26964;gene3389;gene4946;gene5921;gene7203;gene7904;gene7914;gene7918;gene7966;gene8034;gene982	K05462+K17701+K04277+K05702+K05465+K04358+K04433+K04456+K05858+K04358+K04358+K08018+K05450+K06070+K04361+K02105+K04358+K04634+K05103+K12362+K05210+K05460+K04630+K05629+K21289+K17697+K02582
Valine, leucine and isoleucine degradation	ko00280	5	54	537	7901	gene12339;gene14082;gene3042;gene3825;gene7122	K00167+K01965+K05607+K05605+K00826
Jak-STAT signaling pathway	ko04630	10	178	537	7901	gene13152;gene13372;gene15869;gene1674;gene20394;gene23619;gene24948;gene28194;gene569;gene7966	K04377+K05431+K04456+K05133+K05058+K05439+K05417+K05076+K11217+K21289
Thyroid hormone synthesis	ko04918	3	71	537	7901	gene16484;gene3389;gene7107	K05858+K04634+K04959
Tuberculosis	ko05152	14	195	537	7901	gene10935;gene1164;gene13597;gene13989;gene15869;gene1674;gene239;gene24374;gene25133;gene2858;gene3040;gene4335;gene569;gene6542	K04440+K01368+K02146+K08065+K04456+K05133+K08066+K04735+K00914+K10160+K05855+K04400+K11217+K04733
Vasopressin-regulated water reabsorption	ko04962	4	47	537	7901	gene11236;gene18930;gene4044;gene7774	K07904+K10414+K10418+K10415
MicroRNAs in cancer	ko05206	15	155	537	7901	gene10107;gene10192;gene12454;gene13152;gene13448;gene13585;gene16612;gene16693;gene17440;gene21763;gene22065;gene4154;gene5818;gene6258;gene6978	K10145+K06619+K12561+K04377+K17442+K07996+K11459+K09299+K07436+K06643+K04361+K09299+K18050+K12886+K16866
Huntington's disease	ko05016	11	195	537	7901	gene11967;gene12453;gene14326;gene16484;gene1664;gene20497;gene22900;gene3389;gene5609;gene7203;gene7801	K03120+K06067+K11825+K05858+K02137+K10408+K10408+K04634+K10408+K05210+K03948
Selenocompound metabolism	ko00450	2	21	537	7901	gene21299;gene26497	K00384+K00548
Regulation of lipolysis in adipocytes	ko04923	5	59	537	7901	gene15869;gene24611;gene28248;gene7914;gene7966	K04456+K07376+K17446+K04630+K21289
cAMP signaling pathway	ko04024	21	217	537	7901	gene10935;gene10981;gene11152;gene12928;gene15563;gene15627;gene15869;gene19242;gene20653;gene21746;gene24374;gene2997;gene5782;gene6196;gene6217;gene6247;gene7203;gene7914;gene7966;gene8000;gene851	K04440+K05840+K04144+K05702+K18435+K05850+K04456+K07830+K06231+K04217+K04735+K05213+K04247+K06270+K05673+K05850+K05210+K04630+K21289+K05031+K05730
Fatty acid metabolism	ko01212	1	51	537	7901	gene10911	K00507
AMPK signaling pathway	ko04152	6	121	537	7901	gene10911;gene13773;gene15869;gene28248;gene7966;gene8000	K00507+K07201+K04456+K17446+K21289+K05031
mRNA surveillance pathway	ko03015	8	97	537	7901	gene12709;gene16286;gene20458;gene20707;gene21824;gene28028;gene5214;gene6636	K14416+K14409+K14376+K13126+K14402+K03267+K14407+K13025
Prostate cancer	ko05215	11	87	537	7901	gene13773;gene15869;gene2012;gene20796;gene21763;gene22065;gene22171;gene24374;gene24759;gene24879;gene7966	K07201+K04456+K03083+K05450+K06643+K04361+K02105+K04735+K04467+K04491+K21289
Gap junction	ko04540	10	91	537	7901	gene11152;gene13619;gene13715;gene16484;gene20796;gene22065;gene24611;gene3389;gene7107;gene7914	K04144+K07374+K04157+K05858+K05450+K04361+K07376+K04634+K04959+K04630
Sphingolipid signaling pathway	ko04071	11	119	537	7901	gene10935;gene12464;gene15869;gene16484;gene24374;gene3389;gene4970;gene5818;gene7914;gene7966;gene828	K04440+K05703+K04456+K05858+K04735+K04634+K03173+K18050+K04630+K21289+K04288
Adipocytokine signaling pathway	ko04920	7	74	537	7901	gene10935;gene15869;gene16530;gene24374;gene24759;gene28248;gene4970	K04440+K04456+K18052+K04735+K04467+K17446+K03173
Chemical carcinogenesis	ko05204	5	86	537	7901	gene10764;gene10772;gene18239;gene21559;gene27119	K00699+K00699+K07412+K04809+K00622
